# Supplementary material for: Genetic Ancestry and Genome-Wide Association Study Combined with Functional Enrichment Analyses Reveal Candidate Genes for Body Conformation Traits in Hexi Cattle
Source: Animals (Basel). 2026 Jul 16;16(14):2216. doi: 10.3390/ani16142216 (PMC13405829; doi:10.3390/ani16142216)
Supplement: Supplementary file 1 [file animals-16-02216-s001.zip]

Archive with 1 entries (1 files):
- animals-4360761-supplementary.pdf
